# Supplementary material for: High-throughput glycolytic inhibitor discovery targeting glioblastoma by graphite dots–assisted LDI mass spectrometry
Source: Sci Adv. 2022 Feb 16;8(7):eabl4923. doi: 10.1126/sciadv.abl4923 (PMC10921956; doi:10.1126/sciadv.abl4923)
Supplement: Supplementary file 2 — Data files S1 and S2 [file sciadv.abl4923_data_files_s1_and_s2.zip]

Archive with 2 entries (2 files):
- sciadv.abl4923_data_file_s1.pdf
- sciadv.abl4923_data_file_s2.pdf
